# Supplementary material for: A Review of the Phytochemistry, Molecular Docking, Pharmacology, Toxicology, Ethnopharmacology, Botany, and Clinical Studies of Maytenus senegalensis (Lam.) Excell
Source: Biomolecules. 2025 Jan 30;15(2):197. doi: 10.3390/biom15020197 (PMC11853367; doi:10.3390/biom15020197)
Supplement: Supplementary file 1 [file biomolecules-15-00197-s001.zip]

Archive with 1 entries (1 files):
- biomolecules-3436647-supplementary.pdf
